# Supplementary material for: Imaging of Strong Nanoscale Vortex Pinning in GdBaCuO High-Temperature Superconducting Tapes
Source: Nanomaterials (Basel). 2021 Apr 22;11(5):1082. doi: 10.3390/nano11051082 (PMC8145501; doi:10.3390/nano11051082)
Supplement: Supplementary file 1 [file nanomaterials-11-01082-s001.zip]

Archive with 1 entries (1 files):
- nanomaterials-1167648-supplementary.pdf
